# Supplementary material for: Sprayable gelatin microparticles prevent delayed gastric bleeding in an anticoagulated swine model
Source: Sci Rep. 2026 Feb 3;16:7075. doi: 10.1038/s41598-026-38423-9 (PMC12920739; doi:10.1038/s41598-026-38423-9)
Supplement: Supplementary file 1 — Supplementary Material 1 [file 41598_2026_38423_MOESM1_ESM.xlsx]

## Sheet: Raw data of activated clotting 
Raw data of activated clotting time (ACT) measurements in three swine
Time (hh:mm)	Time (min)	Swine No.1 ACT (sec)	Swine No.2 ACT (sec)	Swine No.3 ACT (sec)
00:00:00	0	99	96	94
00:10:00	10	171	128	121
00:20:00	20	265	161	160
00:30:00	30	ー	208	185
00:40:00	40		281	236
01:00:00	60	229	248	213
01:30:00	90	297	347	170
02:30:00	150	310	318	240
04:30:00	270	144	157	150

## Sheet: Raw data of ulcer coverage, exp
Raw data of ulcer coverage, exposed vessels, and vessel adhesion for all 36 ulcers in three swine
Swine No.	Ulcer No.	Retention (1=yes)	Exposed vessel (1=yes)	Coverage on vessel (1=yes)	Ulcer coverage (%)
1	1_1	1	1	1	100
1	1_2	1	1	1	100
1	1_3	1	1	1	100
1	1_4	1	0	0	100
1	1_5	1	0	0	100
1	1_6	1	0	0	95
1	1_7	1	0	0	100
1	1_8	1	0	0	100
1	1_9	1	1	1	100
1	1_10	1	0	0	90
1	1_11	1	0	0	80
1	1_12	1	0	0	70
2	2_1	1	1	1	100
2	2_2	1	0	0	95
2	2_3	1	0	0	90
2	2_4	1	0	0	90
2	2_5	1	0	0	100
2	2_6	1	0	0	100
2	2_7	1	1	1	70
2	2_8	1	1	1	70
2	2_9	1	1	1	60
2	2_10	1	1	1	70
2	2_11	1	1	1	100
2	2_12	1	0	0	70
3	3_1	1	0	0	100
3	3_2	1	0	0	100
3	3_3	1	0	0	85
3	3_4	1	0	0	100
3	3_5	1	1	1	100
3	3_6	1	1	1	100
3	3_7	1	0	0	100
3	3_8	1	0	0	60
3	3_9	1	0	0	100
3	3_10	1	1	1	100
3	3_11	1	0	0	60
3	3_12	1	0	0	60
